# Supplementary material for: A Plant-Based Diet Alleviates Molecular Pulmonary Abnormalities in Hypertension
Source: Adv Respir Med. 2025 Nov 4;93(6):49. doi: 10.3390/arm93060049 (PMC12641640; doi:10.3390/arm93060049)
Supplement: Supplementary file 1 [file arm-93-00049-s001.zip]

Archive with 2 entries (2 files):
- Supplementary materials_raw blots.pdf
- Supplementary Table S1.pdf
